# Supplementary material for: Opto Field-Effect Transistors for Detecting Quercetin–Cu2+ Complex
Source: Sensors (Basel). 2022 Sep 23;22(19):7219. doi: 10.3390/s22197219 (PMC9573373; doi:10.3390/s22197219)
Supplement: Supplementary file 1 [file sensors-22-07219-s001.zip]

Archive with 1 entries (1 files):
- sensors-1903860-supplementary.pdf
